# Supplementary material for: MiR-148a-3p Promotes Colorectal Cancer Cell Ferroptosis by Targeting SLC7A11
Source: Cancers (Basel). 2023 Aug 30;15(17):4342. doi: 10.3390/cancers15174342 (PMC10486764; doi:10.3390/cancers15174342)
Supplement: Supplementary file 1 [file cancers-15-04342-s001.zip]

Archive with 1 entries (1 files):
- cancers-2593397-supplementary.pdf
